# Supplementary material for: Development of Sustainable and Active Food Packaging Materials Composed by Chitosan, Polyvinyl Alcohol and Quercetin Functionalized Layered Clay
Source: Polymers (Basel). 2024 Mar 7;16(6):727. doi: 10.3390/polym16060727 (PMC10974495; doi:10.3390/polym16060727)
Supplement: Supplementary file 1 [file polymers-16-00727-s001.zip]

Archive with 1 entries (1 files):
- polymers-2892720-supplementary.pdf
